# Supplementary material for: The last battle of Anne of Brittany: Solving mass grave through an interdisciplinary approach (paleopathology, biological anthropology, history, multiple isotopes and radiocarbon dating)
Source: PLoS One. 2021 May 5;16(5):e0248086. doi: 10.1371/journal.pone.0248086 (PMC8099129; doi:10.1371/journal.pone.0248086)
Supplement: S3 File — (R) [file pone.0248086.s003.r]

#Set working Directory
setwd("")


####################################################################################
# Access libraries of needed functions
####################################################################################
library("rgdal")
library("raster")
library("maps")
library("maptools")
library("rasterVis")
library("mvnmle")
library("mixtools")
library("fossil")
library(sp)
library(maptools)
library(rgdal)
library(classInt)
library(png)

####################################################################################
# Define new functions
####################################################################################

## function to rescale precip for butterfly wing, generic rescaling from Brattstr�m et al. 2010
#rescale <- function(x){1.1*x-41}
## generic function to rescale using lm output
#rescale <- function(x,b0,b1){b1*x+b0}

## function returns raster of posterior probabilities for univariate normal data
calcCellProb <- function(x,isoscape,std){
  m <- getValues(isoscape)
  s <- getValues(std) # use this is you have raster of variances
  m <- dnorm(x,mean=m,sd=s)
  cell.dens <- setValues(isoscape,m)
  return(cell.dens)
}

## function returns raster of posterior probabilities for bivariate normal data
## x is the unknown tissue of interest, will have two values, one for each isotope
## m is a 2-D vector, all the values in the raster for each isotope
## v is the same as m, but for variances
## r is a single number - the covariance. Can be vector if estimated as non-stationary
## ras is a raster that will serve as a template for the final product
calcCellProb2D <- function(x,m,v,r,ras) {
    pd <- 1/(2*pi*sqrt(v[,1])*sqrt(v[,2])*sqrt(1-r^2))*exp(-(1/(2*(1-r^2)))*
    ((x[1]-m[,1])^2/v[,1]+(x[2]-m[,2])^2/v[,2]-(2*r*(x[1]-m[,1])*
    (x[2]-m[,2]))/(sqrt(v[,1])*sqrt(v[,2]))))
    pdras <- setValues(ras,pd)
    return(pdras)
}

## function returns raster of posterior probability distribution
calcPostProb <- function(x){
    pp <- x/cellStats(x,sum)
    return(pp)
}

## function returns raster identifying upper quantiles across raster values
qtlRaster <- function(ras,q=0.95) {
    qras <- ras >= quantile(ras,probs=q)
    return(qras)
}

## function returns raster of log likelihoods for each cell
llRaster <- function(x,m,v,r,ras) {
    n <- nrow(x)
    k <- ncol(x)
    for (i in 1:nrow(m)) {
        mu <- m[i,]
        cv <- matrix(v[i,1],r,v[i,2],r,nrow=2)
        for (s in 1:n) {
            xs <- x[s,]
            kernSum  <- crossprod(x,solve(cv))%*%x
        }
        ll[i] <- - (n * k / 2) * (log(2*pi)) - (n/2) * log(abs(cv)) - kernSum/2
    }
    llras <- setValues(ras,ll)
    return(llras)
}

## function to get normalized cell probabilites
calcNormProb <- function(x){
    np <- x/cellStats(x,max)
    return(np)
}

## function to convert degrees (DD) to radians
deg2rad <- function(deg) return(deg*pi/180)

## function to get geodesic distance between two points using Spherical Law of Cosines
## xy specified by radian latitude/longitude 
calcDist <- function(long1, lat1, long2, lat2) {
  long1 <- deg2rad(long1)
  lat1 <- deg2rad(lat1)
  long2 <- deg2rad(long2)
  lat2 <- deg2rad(lat2)
  R <- 6371 # earth mean radius [km]
  d <- acos(sin(lat1)*sin(lat2) + cos(lat1)*cos(lat2) * cos(long2-long1)) * R
  return(d) # distance in km
}

####################################################################################
## Data input: read in tissue isotope data, GIS raster models
####################################################################################
iso.data <- read.csv("iso.data_bone.csv")

###The d34S isoscape is available at https://drive.google.com/drive/folders/1g9rCGo3Kd3hz2o5JKkSbgNsGJclvsuQm?usp=sharing
d34S<-raster("rf_d34S.tif")
d34S<-d34S*rangemap
d34S.se<-d34S/d34S*3

d34S_proj<-project(as.matrix(iso.data[,c("Lat","Long")]), "+proj=eck4 +lon_0=0 +x_0=0 +y_0=0 +ellps=WGS84 +units=m +no_defs")
iso.data$X<-d34S_proj[,1]
iso.data$Y<-d34S_proj[,2]
#writeRaster(d18O, "d18O.tif", overwrite=TRUE)
#writeRaster(sr, "sr.tif",overwrite=TRUE)


###########################d34S ASSIGNMENT#########################################################
## univariate example
# 1. make assignment model
# 2. fetch probability at known origin
# 3. fetch distance from origin to max of posterior probability
# To assign unknown samples, rem lines related to known origin
####################################################################################
distance.list <- vector("list", length(iso.data[,1]))
origins <- stack()
for (i in seq(along=iso.data[,1])){
  pp <- calcCellProb(iso.data$d34S[i],d34S,d34S.se) # compute probs
  np <- calcNormProb(pp)
  origins <- raster::stack(origins,np)
  # rem the next 5 lines if assigning unknown origin samples
  max.val <- xyFromCell(pp,which.max(pp)) # location(s) of max post prob
  d <- vector() # declare vector for distances
  for(j in 1:nrow(max.val)) # collect distances from origin to max (can be >1)
    d[j] <- calcDist(iso.data$Long[i],iso.data$Lat[i],max.val[j,1],max.val[j,2])
  distance.list[[i]] <- d
}
#rm(i,pp,origins,max.val,j,d)


####################################################################################
## summary map plots
####################################################################################

# Show maps of prob densities and distances
# this is hard coded for a bird dataset example
# (i.e. calls to text() are specific to the range considered in these data)
pdf("maps_d34S_bones.pdf")
opar<-par()
par(mfrow=c(2,2),mar=c(2,3,2,2)+0.01)
xl<-length(iso.data[,1])
for (i in seq(along=iso.data[,1])){
  plot(origins[[i]],axes = T)
  #plot(wrld_simpl,add=T)
  # plot known origin and individual label info
  #points(s.data$Long,s.data$Lat,pch=21, col="black", bg=colcode, lwd=0.4, cex=symbol.size)
  points(iso.data$X[i],iso.data$Y[i],col="black",cex=0.75, pch=4)
  #text(-5,47,paste("??34S=",iso.data$d34S[i],"???"),cex=0.70)
  text(-3.5e5,6.5e6,paste("ID",iso.data$ID[i]),cex=0.70)
  text(4e5,6.5e6,paste("Grave",iso.data$Grave[i]),cex=0.70)
  #legend(-13, 65, legend=names(attr(colcode, "table")),
  #      fill=attr(colcode, "palette"), cex=0.6, bty="n")
  #hist(distance.list[[i]],xlim=c(0,xl),xlab="",ylab="",main="")
}
par(opar)
dev.off()
rm(i)


S34<-origins

duchal_S=S34[[22]]+S34[[23]]+S34[[24]]+S34[[25]]

french_S=S34[[1]]+S34[[2]]+S34[[3]]+S34[[4]]+S34[[5]]+S34[[6]]+S34[[7]]+S34[[8]]+S34[[9]]+S34[[10]]+S34[[11]]+S34[[12]]+S34[[13]]+S34[[14]]+S34[[15]]+S34[[16]]+S34[[17]]+S34[[18]]+S34[[19]]+S34[[20]]+S34[[21]]
french_cav_S=S34[[2]]+S34[[19]]+S34[[1]]
french_no_cav_S=S34[[3]]+S34[[4]]+S34[[5]]+S34[[6]]+S34[[7]]+S34[[8]]+S34[[9]]+S34[[10]]+S34[[11]]+S34[[12]]+S34[[13]]+S34[[14]]+S34[[15]]+S34[[16]]+S34[[17]]+S34[[18]]+S34[[20]]+S34[[21]]


brk <- c(0, 0.05,0.1,0.15,0.2,0.25,0.3,0.35,0.4,0.45,0.5,0.55,0.6,0.65,0.7,0.75,0.8,0.85,0.9,0.95,1)
pal.1 <- colorRampPalette(c("#090079", 
                            "#280096", "#0009C8", "#0019D4", "#1A66F0", "#19AFFF", "#32BEFF", 
                            "#61E1F0", "#6AECE1", "#8AECAE", "#CDFFA2", "#DFF68D", "#F8D768", 
                            "#FFBD57", "#F4754B", "#FF5A5A", "#FA3434", 
                            "#FC0303"), bias=1)
pdf("S_group_cav.pdf",width=8, height=4)
par(mfrow=c(2,2))
par(mar=c(1,1,1,1))
plot(duchal_S/4, breaks=brk, col=pal.1(20),axes = FALSE)
plot(french_S/21, breaks=brk, col=pal.1(20),axes = FALSE)
plot(french_cav_S/3, breaks=brk, col=pal.1(20),axes = FALSE)
plot(french_no_cav_S/18, breaks=brk, col=pal.1(20),axes = FALSE)
dev.off()

pdf("S_group_cav_2.pdf",width=8, height=3)
par(mfrow=c(1,3))
par(mar=c(1,1,1,1))
plot(duchal_S/4, breaks=brk, col=pal.1(20),axes = FALSE)
plot(french_cav_S/3, breaks=brk, col=pal.1(20),axes = FALSE)
plot(french_no_cav_S/18, breaks=brk, col=pal.1(20),axes = FALSE)
dev.off()
