# Supplementary material for: The last battle of Anne of Brittany: Solving mass grave through an interdisciplinary approach (paleopathology, biological anthropology, history, multiple isotopes and radiocarbon dating)
Source: PLoS One. 2021 May 5;16(5):e0248086. doi: 10.1371/journal.pone.0248086 (PMC8099129; doi:10.1371/journal.pone.0248086)
Supplement: S2 Data — (CSV) [file pone.0248086.s006.csv]

ID	Grave	d34S	Lat	Long
20797	337	5.3	-1.68	48.11
20794	337	5.4	-1.68	48.11
20796	337	6.9	-1.68	48.11
20800	337	7.1	-1.68	48.11
20795	337	8.3	-1.68	48.11
20787	337	8.4	-1.68	48.11
20764	337	8.6	-1.68	48.11
20792	337	8.8	-1.68	48.11
20799	337	8.9	-1.68	48.11
20793	337	9	-1.68	48.11
20791	337	9.2	-1.68	48.11
20767	337	9.3	-1.68	48.11
20769	337	9.3	-1.68	48.11
20765	337	9.4	-1.68	48.11
20790	337	9.7	-1.68	48.11
20766	337	9.8	-1.68	48.11
20803	337	9.8	-1.68	48.11
20798	337	9.9	-1.68	48.11
20781	337	11.8	-1.68	48.11
20789	337	12.2	-1.68	48.11
20768	337	12.6	-1.68	48.11
20183	332	8.3	-1.68	48.11
20185	332	14.9	-1.68	48.11
20188	332	12.2	-1.68	48.11
20193	332	13.1	-1.68	48.11
